# Supplementary material for: Comprehending Nutrition and Lifestyle Behaviors of People with Metabolic Syndrome: A Focus Group Study
Source: Healthcare (Basel). 2022 Aug 30;10(9):1653. doi: 10.3390/healthcare10091653 (PMC9498472; doi:10.3390/healthcare10091653)
Supplement: Supplementary file 1 [file healthcare-10-01653-s001.zip]

Archive with 1 entries (1 files):
- healthcare-1861740-supplementary.pdf
